# Supplementary material for: A Longitudinal Ecologic Analysis of Neighborhood-Level Social Inequalities in Health in Texas
Source: Int J Environ Res Public Health. 2025 Jul 5;22(7):1076. doi: 10.3390/ijerph22071076 (PMC12294406; doi:10.3390/ijerph22071076)
Supplement: Supplementary file 1 [file ijerph-22-01076-s001.zip]

Archive with 1 entries (1 files):
- ijerph-3703491-supplementary.pdf
